# Supplementary material for: Detrusor Myocyte Autophagy Protects the Bladder Function via Inhibiting the Inflammation in Cyclophosphamide-Induced Cystitis in Rats
Source: PLoS One. 2015 Apr 1;10(4):e0122597. doi: 10.1371/journal.pone.0122597 (PMC4382282; doi:10.1371/journal.pone.0122597)
Supplement: S1 Dataset — (XLS) [file pone.0122597.s001.xls]

## Sheet: Sheet1
Group(CYP)	LC3-II/β-action		Group(CYP+RAPA)	LC3-II/β-action		Group(CYP+CQ)	LC3-II/β-action
control	0.109104		control	0.136476		control	0.134139
control	0.142737		control	0.138325		control	0.135367
control	0.140069		control	0.14776		control	0.103412
control	0.128862		control	0.13456		control	0.140578
control	0.117399		control	0.128733		control	0.129726
control	0.129227		control	0.136126		control	0.12212
control	0.140843		control	0.125931		control	0.1158
4h	0.0951736		4h	0.175931		4h	0.236827
4h	0.0992248		4h	0.145931		4h	0.301924
4h	0.100206		4h	0.194052		4h	0.261239
4h	0.0838446		4h	0.148616		4h	0.231472
4h	0.0738994		4h	0.183452		4h	0.235392
4h	0.0516016		4h	0.20005		4h	0.261239
4h	0.0712078		4h	0.197336		4h	0.304906
48h	0.289939		48h	0.393057		48h	0.407264
48h	0.274388		48h	0.383057		48h	0.433133
48h	0.22419		48h	0.355498		48h	0.372124
48h	0.323431		48h	0.365978		48h	0.463208
48h	0.287026		48h	0.45412		48h	0.463208
48h	0.302602		48h	0.338605		48h	0.37759
48h	0.288034		48h	0.402798		48h	0.551741
72h	0.23182		72h	0.477238		72h	0.502166
72h	0.216518		72h	0.529743		72h	0.528485
72h	0.266895		72h	0.476011		72h	0.597237
72h	0.192365		72h	0.533474		72h	0.560287
72h	0.217971		72h	0.572287		72h	0.488151
72h	0.23405		72h	0.487574		72h	0.499738
72h	0.24405		72h	0.507574		72h	0.560287
Group(CYP)	p-p70S6K/β-actin		Group(CYP+RAPA)	p-p70S6K/β-actin		Group(CYP+RAPA)	p-p70S6K/β-actin
control	0.555278		control	0.408735		control	0.542334579
control	0.460779		control	0.407327		control	0.394546
control	0.478823		control	0.335398		control	0.46012
control	0.477609		control	0.335398		control	0.433451
control	0.452633		control	0.436182		control	0.373457
control	0.457609		control	0.434679		control	0.424544
control	0.487379		control	0.399875		control	0.440237
4h	0.75055		4h	0.122531		4h	0.718794
4h	0.8352		4h	0.172194		4h	0.802345
4h	0.746671		4h	0.144549		4h	0.663455
4h	0.695223		4h	0.185167		4h	0.763237
4h	0.740673		4h	0.123221		4h	0.700673
4h	0.754067		4h	0.0928059		4h	0.763257
4h	0.736733		4h	0.085167		4h	0.683846
48h	0.427477		48h	0.329153		48h	0.301761
48h	0.391709		48h	0.309606		48h	0.347673
48h	0.450103		48h	0.254862		48h	0.401709
48h	0.442533		48h	0.34521		48h	0.385011
48h	0.437558		48h	0.232207		48h	0.442533
48h	0.458797		48h	0.292311		48h	0.370736
48h	0.425577		48h	0.302311		48h	0.356565
72h	0.587973		72h	0.162311		72h	0.480536
72h	0.657547		72h	0.136514		72h	0.515534
72h	0.613828		72h	0.228442		72h	0.434563
72h	0.553626		72h	0.241997		72h	0.497546
72h	0.601383		72h	0.132014		72h	0.538453
72h	0.593626		72h	0.12462		72h	0.507452
72h	0.583626		72h	0.241997		72h	0.545657
