# Supplementary material for: Detrusor Myocyte Autophagy Protects the Bladder Function via Inhibiting the Inflammation in Cyclophosphamide-Induced Cystitis in Rats
Source: PLoS One. 2015 Apr 1;10(4):e0122597. doi: 10.1371/journal.pone.0122597 (PMC4382282; doi:10.1371/journal.pone.0122597)
Supplement: S2 Dataset — (XLS) [file pone.0122597.s002.xls]

## Sheet: Sheet1
Group(CYP)	numbers of LC3 spots		Group(CYP+RAPA)	numbers of LC3 spots		Group(CYP+CQ)	numbers of LC3 spots
control	5.3		zc	5.8		zc	6.1
control	4.2		zc	8.1		zc	5.1
control	5		zc	3		zc	3.7
control	6.5		zc	3.5		zc	5.9
control	5.2		zc	6.1		zc	7.1
control	3.3		zc	7.9		zc	3.1
control	4.5		zc	3.6		zc	9.3
4h	4.3		4	10.8		4	14.1
4h	2.56		4	11.6		4	6.8
4h	3.1		4	9.1		4	8.7
4h	4.3		4	16.7		4	10.9
4h	3.2		4	11.4		4	12.2
4h	5		4	10.7		4	9.9
4h	3.6		4	13.6		4	15.5
48h	16.5		48	14.7		48	15.6
48h	12.1		48	16.5		48	11.6
48h	14.1		48	15.4		48	14.8
48h	11.6		48	11.4		48	18.9
48h	13.5		48	18.2		48	23.6
48h	12.2		48	22.8		48	19.2
48h	10.5		48	25.6		48	18.2
72h	9		72	15.2		72	12.6
72h	7		72	14.4		72	13.4
72h	10.8		72	19.7		72	10.4
72h	13.1		72	20.2		72	17.2
72h	9.4		72	16.5		72	16.2
72h	12.6		72	22.1		72	17.8
72h	14		72	16.2		72	15.6
