# Supplementary material for: Detrusor Myocyte Autophagy Protects the Bladder Function via Inhibiting the Inflammation in Cyclophosphamide-Induced Cystitis in Rats
Source: PLoS One. 2015 Apr 1;10(4):e0122597. doi: 10.1371/journal.pone.0122597 (PMC4382282; doi:10.1371/journal.pone.0122597)
Supplement: S3 Dataset — (XLS) [file pone.0122597.s003.xls]

## Sheet: Sheet1
Group	number of autophagic vacuoles		Group	number of autophagic vacuoles		Group	number of autophagic vacuoles		Group	number of autophagic vacuoles
control	0		CYP48	3		RAPA48	4		CQ48	4
control	1		CYP48	2		RAPA48	5		CQ48	3
control	1		CYP48	3		RAPA48	5		CQ48	4
control	2		CYP48	3		RAPA48	5		CQ48	8
control	1		CYP48	2		RAPA48	8		CQ48	4
control	0		CYP48	3		RAPA48	5		CQ48	3
control	0		CYP48	2		RAPA48	4		CQ48	5
