# Supplementary material for: Detrusor Myocyte Autophagy Protects the Bladder Function via Inhibiting the Inflammation in Cyclophosphamide-Induced Cystitis in Rats
Source: PLoS One. 2015 Apr 1;10(4):e0122597. doi: 10.1371/journal.pone.0122597 (PMC4382282; doi:10.1371/journal.pone.0122597)
Supplement: S4 Dataset — (XLS) [file pone.0122597.s004.xls]

## Sheet: Sheet1
Group(CYP)	IL-1β		Group(CYP+RAPA)	IL-1β		Group(CYP+CQ)	IL-1β
control	17.1221		control	19.4894		control	20.8981
control	18.2012		control	18.5636		control	19.8009
control	16.7042		control	15.7425		control	15.9245
control	15.1728		control	14.3336		control	14.1753
control	14.5009		control	17.8133		control	11.4018
control	18.9615		control	16.6032		control	10.1239
control	13.7982		control	12.0794		control	17.877
control	14.9952		control	13.3391		control	19.3622
control	16.1835		control	15.9824		control	16.1935
control	15.1343		control	13.2343		control	18.3146
4h	71.1488		4h	43.3841		4h	85.1226
4h	69.9004		4h	44.4143		4h	86.3112
4h	73.6912		4h	54.4039		4h	73.3205
4h	72.0603		4h	50.7202		4h	70.7258
4h	62.0727		4h	53.7815		4h	68.7054
4h	63.0082		4h	54.3293		4h	68.6042
4h	58.9345		4h	49.6727		4h	79.6312
4h	59.8494		4h	48.5965		4h	80.7552
4h	66.3436		4h	50.7273		4h	76.4542
4h	64.2454		4h	48.3455		4h	74.4562
48h	65.9835		48h	42.2379		48h	89.3215
48h	64.9229		48h	45.5663		48h	87.5373
48h	59.2888		48h	36.6479		48h	77.6421
48h	61.1042		48h	36.0252		48h	76.6031
48h	53.4673		48h	41.9224		48h	71.3437
48h	55.7482		48h	43.9033		48h	73.2954
48h	54.6075		48h	34.5406		48h	82.4861
48h	56.0145		48h	33.4745		48h	80.1085
48h	58.4545		48h	39.4333		48h	79.2348
48h	56.1235		48h	37.1247		48h	76.4545
72h	52.563		72h	23.2985		72h	79.8339
72h	50.4645		72h	25.6881		72h	80.6824
72h	49.0571		72h	26.5874		72h	86.1655
72h	47.4459		72h	28.43		72h	88.9498
72h	46.2324		72h	32.3382		72h	76.5703
72h	45.4318		72h	33.7585		72h	78.7802
72h	44.2819		72h	28.5437		72h	88.8764
72h	39.5785		72h	30.5941		72h	90.6482
72h	46.7842		72h	27.3403		72h	81.6676
72h	44.3452		72h	29.2357		72h	79.6676
Group(CYP)	IL-6		Group(CYP+RAPA)	IL-6		Group(CYP+CQ)	IL-6
control	28.1341		control	27.0259		control	29.0944
control	30.2624		control	29.6306		control	27.0293
control	34.9327		control	34.8524		control	32.4003
control	35.899		control	31.3194		control	34.6355
control	33.1471		control	34.9653		control	35.5956
control	32.4556		control	28.7182		control	32.363
control	25.7105		control	35.2729		control	29.7105
control	28.3035		control	34.5788		control	30.6565
control	31.3455		control	32.3453		control	33.5456
control	29.2125		control	30.5657		control	31.6556
4h	122.885		4h	93.5661		4h	158.908
4h	124.935		4h	96.1153		4h	155.819
4h	123.751		4h	103.315		4h	147.498
4h	126.421		4h	97.0323		4h	149.859
4h	139.955		4h	94.1509		4h	144.799
4h	139.891		4h	93.5615		4h	146.701
4h	130.599		4h	86.1259		4h	138.864
4h	132.567		4h	87.8729		4h	140.615
4h	128.144		4h	96.1656		4h	149.678
4h	126.344		4h	93.7687		4h	147.235
48h	113.167		48h	78.8141		48h	152.626
48h	109.344		48h	76.1259		48h	154.979
48h	106.367		48h	70.0612		48h	158.676
48h	108.961		48h	75.4219		48h	167.285
48h	123.498		48h	78.0513		48h	170.322
48h	121.1		48h	73.7889		48h	166.466
48h	116.692		48h	68.2082		48h	158.641
48h	114.145		48h	66.1006		48h	159.953
48h	111.876		48h	73.3254		48h	161.656
48h	118.268		48h	70.3439		48h	163.455
72h	104.032		72h	46.8922		72h	157.574
72h	102.187		72h	45.1018		72h	158.893
72h	94.1681		72h	56.3273		72h	169.637
72h	94.4455		72h	58.9513		72h	175.217
72h	91.4749		72h	54.5219		72h	151.438
72h	98.8365		72h	52.1386		72h	153.757
72h	91.5649		72h	52.3258		72h	172.677
72h	93.7729		72h	47.4804		72h	175.729
72h	96.3545		72h	48.7442		72h	164.968
72h	94.9877		72h	50.1835		72h	161.055
Group(CYP)	IL-8		Group(CYP+RAPA)	IL-8		Group(CYP+CQ)	IL-8
control	57.8447		control	60.9772		control	29.0944
control	58.3261		control	58.3456		control	27.0293
control	72.8379		control	64.9106		control	32.4003
control	75.7695		control	68.0253		control	34.6355
control	61.0053		control	67.72		control	35.5956
control	64.3905		control	66.4316		control	32.363
control	62.6684		control	61.4721		control	29.7105
control	68.0684		control	70.5579		control	30.6565
control	65.1343		control	67.3455		control	31.6565
control	63.2305		control	64.3457		control	29.2344
4h	171.287		4h	112.275		4h	158.908
4h	174.15		4h	117.222		4h	155.819
4h	160.414		4h	123.441		4h	147.498
4h	162.171		4h	123.319		4h	149.859
4h	164.111		4h	113.423		4h	144.799
4h	169.479		4h	116.763		4h	146.701
4h	167.196		4h	122.009		4h	138.864
4h	169.616		4h	123.716		4h	140.615
4h	165.235		4h	119.355		4h	148.235
4h	167.091		4h	116.545		4h	146.567
48h	154.302		48h	117.742		48h	152.626
48h	147.736		48h	111.953		48h	154.979
48h	140.324		48h	102.424		48h	158.676
48h	126.436		48h	99.8226		48h	167.285
48h	131.074		48h	93.3295		48h	170.322
48h	144.558		48h	90.2421		48h	166.466
48h	147.225		48h	96.7033		48h	151.455
48h	142.49		48h	100.561		48h	159.953
48h	141.235		48h	103.246		48h	158.641
48h	143.368		48h	101.357		48h	160.346
72h	135.46		72h	83.9181		72h	157.574
72h	140.76		72h	89.0279		72h	158.893
72h	139.157		72h	99.0002		72h	169.637
72h	141.51		72h	101.267		72h	175.217
72h	117.29		72h	89.7863		72h	151.439
72h	121.455		72h	92.8368		72h	153.756
72h	133.708		72h	81.4526		72h	172.677
72h	131.075		72h	78.4421		72h	175.729
72h	130.234		72h	90.4985		72h	164.346
72h	128.145		72h	87.3445		72h	161.235
