# Supplementary material for: Detrusor Myocyte Autophagy Protects the Bladder Function via Inhibiting the Inflammation in Cyclophosphamide-Induced Cystitis in Rats
Source: PLoS One. 2015 Apr 1;10(4):e0122597. doi: 10.1371/journal.pone.0122597 (PMC4382282; doi:10.1371/journal.pone.0122597)
Supplement: S5 Dataset — (XLS) [file pone.0122597.s005.xls]

## Sheet: Sheet1
Group(CYP)	MDA		Group(CYP+RAPA)	MDA		Group(CYP+CQ)	MDA
control	50.4425		control	55.1514		control	67.2151
control	56.1385		control	53.8831		control	74.1533
control	45.1511		control	46.4541		control	59.8379
control	47.9192		control	52.0259		control	55.4836
control	69.2096		control	70.42		control	46.8056
control	70.5935		control	69.8442		control	56.7157
control	61.3201		control	60.6699		control	50.2237
control	53.84		control	57.6559		control	51.5909
control	57.3454		control	58.7342		control	57.6775
control	59.3545		control	54.1849		control	60.2343
4h	283.389		4h	204.22		4h	275.144
4h	287.754		4h	206.781		4h	264.604
4h	257.268		4h	156.472		4h	310.854
4h	253.295		4h	162.766		4h	308.195
4h	272.407		4h	181.944		4h	358.785
4h	269.151		4h	177.008		4h	348.697
4h	223.557		4h	211.833		4h	293.046
4h	217.627		4h	220.078		4h	288.846
4h	258.235		4h	190.378		4h	304.545
4h	255.144		4h	186.732		4h	310.423
48h	238.73		48h	177.119		48h	332.428
48h	233.621		48h	168.419		48h	342.028
48h	189.176		48h	150.086		48h	291.373
48h	184.314		48h	147.348		48h	299.955
48h	169.19		48h	143.818		48h	332.154
48h	163.468		48h	137.416		48h	330.28
48h	197.4		48h	124.011		48h	338.293
48h	210.349		48h	118.887		48h	331.673
48h	198.478		48h	140.456		48h	324.656
48h	196.235		48h	145.255		48h	320.122
72h	201.085		72h	80.5336		72h	370.002
72h	193.605		72h	88.1662		72h	372.823
72h	136.875		72h	106.675		72h	366.947
72h	144.533		72h	98.9473		72h	333.991
72h	159.454		72h	146.174		72h	326.891
72h	150.438		72h	137.568		72h	323.287
72h	173.225		72h	118.621		72h	314.626
72h	184.323		72h	114.132		72h	323.56
72h	167.348		72h	107.768		72h	341.423
72h	164.924		72h	111.873		72h	337.134
Group(CYP)	GSH		Group(CYP+RAPA)	GSH		Group(CYP+CQ)	GSH
control	91.0016		control	86.5324		control	93.2754
control	89.0505		control	84.7947		control	90.1903
control	82.9485		control	95.1844		control	86.51
control	80.7944		control	93.7078		control	82.5911
control	77.4145		control	67.999		control	77.4145
control	76.8469		control	63.7263		control	75.4432
control	73.6303		control	74.9188		control	72.5074
control	71.1195		control	71.5642		control	69.4352
control	83.9485		control	79.8237		control	80.8988
control	82.7944		control	75.0537		control	78.2353
4h	61.4541		4h	93.4725		4h	35.8447
4h	59.5544		4h	89.6541		4h	33.2284
4h	41.2989		4h	74.9048		4h	21.8646
4h	40.773		4h	78.8237		4h	36.4904
4h	32.0263		4h	55.6302		4h	38.6464
4h	29.3976		4h	54.9003		4h	25.3232
4h	34.3872		4h	49.2522		4h	21.7299
4h	36.1732		4h	42.5973		4h	19.5977
4h	40.2989		4h	67.8273		4h	29.4985
4h	38.2473		4h	65.3498		4h	27.2844
48h	90.5468		48h	131.36		48h	20.9447
48h	96.2831		48h	135.053		48h	23.5776
48h	54.7999		48h	100.317		48h	15.0935
48h	56.0812		48h	105.375		48h	17.1148
48h	73.9764		48h	147.047		48h	34.2328
48h	77.6812		48h	150.875		48h	39.3664
48h	60.0938		48h	133.475		48h	23.0942
48h	50.0404		48h	127.457		48h	26.8391
48h	69.3404		48h	128.445		48h	25.4342
48h	67.2355		48h	125.985		48h	23.8456
72h	122.987		72h	173.032		72h	41.3862
72h	119.271		72h	169.691		72h	38.9159
72h	105.087		72h	152.2		72h	19.7087
72h	98.3734		72h	147.596		72h	20.5957
72h	83.7347		72h	118.103		72h	13.7971
72h	85.4022		72h	114.247		72h	18.4201
72h	73.8352		72h	128.506		72h	27.0131
72h	71.0813		72h	130.781		72h	30.1477
72h	94.8764		72h	141.949		72h	28.2354
72h	92.4688		72h	138.839		72h	26.4759
Group(CYP)	SOD2/β-actin		Group(CYP+PRAR)	SOD2/β-actin		Group(CYP+CQ)	SOD2/β-actin
control	0.352074		control	0.353948		control	0.368582
control	0.335627		control	0.321725		control	0.32876
control	0.364009		control	0.321046		control	0.304133
control	0.325996		control	0.326852		control	0.308913
control	0.305352		control	0.342531		control	0.32387
control	0.368368		control	0.353652		control	0.333598
control	0.332282		control	0.342042		control	0.296055
4h	0.175345		4h	0.43814		4h	0.232569
4h	0.191885		4h	0.381111		4h	0.298937
4h	0.229136		4h	0.364791		4h	0.257955
4h	0.246578		4h	0.348566		4h	0.251668
4h	0.236551		4h	0.324536		4h	0.264739
4h	0.21607		4h	0.345545		4h	0.188108
4h	0.214217		4h	0.312154		4h	0.238965
48h	0.504217		48h	0.559722		48h	0.231699
48h	0.4196		48h	0.507749		48h	0.310851
48h	0.32729		48h	0.477825		48h	0.317719
48h	0.340689		48h	0.600906		48h	0.312258
48h	0.382523		48h	0.545065		48h	0.271101
48h	0.350538		48h	0.567862		48h	0.326891
48h	0.407755		48h	0.638949		48h	0.276344
72h	0.357515		72h	0.698725		72h	0.115735
72h	0.56753		72h	0.642766		72h	0.251672
72h	0.521616		72h	0.592447		72h	0.27653
72h	0.425802		72h	0.493556		72h	0.315676
72h	0.496527		72h	0.656238		72h	0.192354
72h	0.510623		72h	0.645224		72h	0.270968
72h	0.53254		72h	0.504106		72h	0.213563
