# Supplementary material for: Detrusor Myocyte Autophagy Protects the Bladder Function via Inhibiting the Inflammation in Cyclophosphamide-Induced Cystitis in Rats
Source: PLoS One. 2015 Apr 1;10(4):e0122597. doi: 10.1371/journal.pone.0122597 (PMC4382282; doi:10.1371/journal.pone.0122597)
Supplement: S7 Dataset — (XLS) [file pone.0122597.s007.xls]

## Sheet: Sheet1
Group(CYP)	Number of mast cells				CYP+RAPA	Number of mast cells			CYP+CQ	Number of mast cells
control	2				control	2			control	2
control	4				control	0			control	2
control	1				control	3			control	0
control	3				control	3			control	2
control	2				control	2			control	3
control	0				control	4			control	2
control	2				control	1			control	1
4h	15				4h	11			4h	28
4h	10				4h	7			4h	20
4h	18				4h	10			4h	24
4h	17				4h	8			4h	19
4h	20				4h	6			4h	23
4h	14				4h	5			4h	18
4h	12				4h	8			4h	20
48h	13				48h	8			48h	27
48h	15				48h	10			48h	17
48h	14				48h	7			48h	20
48h	16				48h	9			48h	22
48h	12				48h	5			48h	15
48h	11				48h	5			48h	16
48h	12				48h	6			48h	24
72h	14				72h	7			72h	29
72h	10				72h	6			72h	26
72h	13				72h	9			72h	23
72h	11				72h	6			72h	18
72h	12				72h	5			72h	24
72h	16				72h	4			72h	16
72h	11				72h	3			72h	15
